# Supplementary material for: Influences of Cluster Thinning on Fatty Acids and Green Leaf Volatiles in the Production of Cabernet Sauvignon Grapes and Wines in the Northwest of China
Source: Plants (Basel). 2024 Apr 28;13(9):1225. doi: 10.3390/plants13091225 (PMC11085434; doi:10.3390/plants13091225)
Supplement: Supplementary file 1 [file plants-13-01225-s001.zip]

Archive with 1 entries (1 files):
- plants-2954624-supplementary.pdf
